# Supplementary material for: Methodological and Practical Challenges in Synthesizing Occupational Cancer Studies
Source: Int J Environ Res Public Health. 2024 Jun 6;21(6):742. doi: 10.3390/ijerph21060742 (PMC11203818; doi:10.3390/ijerph21060742)
Supplement: Supplementary file 1 [file ijerph-21-00742-s001.zip]

Archive with 1 entries (1 files):
- ijerph-2966822-supplementary.pdf
